# Supplementary material for: An Oligopeptide-Protected Ultrasmall Gold Nanocluster with Peroxidase-Mimicking and Cellular-Imaging Capacities
Source: Molecules. 2022 Dec 21;28(1):70. doi: 10.3390/molecules28010070 (PMC9822283; doi:10.3390/molecules28010070)
Supplement: Supplementary file 1 [file molecules-28-00070-s001.zip]

Archive with 1 entries (1 files):
- molecules-2063630-supplementary.pdf
